# Supplementary material for: Calf Circumference, a Valuable Tool to Predict Sarcopenia in Older People Hospitalized with Hip Fracture
Source: Nutrients. 2022 Oct 12;14(20):4255. doi: 10.3390/nu14204255 (PMC9608637; doi:10.3390/nu14204255)
Supplement: Supplementary file 1 [file nutrients-14-04255-s001.zip]

Archive with 1 entries (1 files):
- nutrients-1970985-supplementary.pdf
